# Supplementary material for: From the RNA-Peptide World: Prebiotic Reaction Conditions Compatible with Lipid Membranes for the Formation of Lipophilic Random Peptides in the Presence of Short Oligonucleotides, and More
Source: Life (Basel). 2024 Jan 9;14(1):108. doi: 10.3390/life14010108 (PMC10817532; doi:10.3390/life14010108)
Supplement: Supplementary file 1 [file life-14-00108-s001.zip]

Archive with 1 entries (1 files):
- life-2765134-Supplementary Materials.pdf
